# Supplementary material for: Multidrug-resistant profile and prevalence of extended spectrum β-lactamase and carbapenemase production in fermentative Gram-negative bacilli recovered from patients and specimens referred to National Reference Laboratory, Addis Ababa, Ethiopia
Source: PLoS One. 2019 Sep 25;14(9):e0222911. doi: 10.1371/journal.pone.0222911 (PMC6760794; doi:10.1371/journal.pone.0222911)
Supplement: S1 Raw Data — (XLSX) [file pone.0222911.s001.xlsx]

## Sheet: Sheet2
various raw data compiled from patients and specimens referred to EPHI during the study time period
Patient ID		20510E	20373E	46732E	55063E	20100E	50254E	20130En.cl	50290kne	40046kne	50085E	50182E	50099E	50259Cfr	50391C.fr	50142E	50003en.cl	50090kne	51489E	202331E	20072E	51298Kne	40037KNE	20068en.cl	40018E	50466E	20213E	20214E	20280E	50253en.cl	40006E	20005kne	50120E	50424kne	20041E	20036E	20081E	50015E	50236C.fr	20004C.fr	50075E	50209en.cl	20038Kne	50419E	50434E	50020kne	50247E	50009C.fr	50359E
Age		28	20	14	36	28	66	21	70	40	57	28	22	15	40	20	70	70	28	19	38	40	28	20	28	45	30	65	26	50	28	30	25	38	50	36	60	43	54	22	80	50	22	45	30	38	15	65	28
Sex		F	M	M	F	M	F	F	M	M	F	M	F	M	F	F	F	M	F	F	F	M	M	M	M	F	F	M	F	M	F	M	F	M	M	M	F	M	M	M	M	F	M	F	F	F	M	M	F
Out patient		X			X	X	X				X		X		X		X		X	X	X				X		X	X	X		X						X						X	X				X	X
Inpatient			X	ICU				X	ICU	ICU		orthopedic		ICU		Medical		ICU				ICU	O.ped	ICU		Medical				X		ICU	X	ICU	X	ICU		medical	orenge	ICU	ICU	medical			Gyne	ICU	ICU
Sepecimen types		urine	Blood	Body fluid	CSF	Urine	Urine	Blood	Blood	Body fluid	Urine	pus	Ear disch	urine	Urine	Blood	Urine	urine	urinee	urine	urine	urine	pus	urine	urine	urine	urine	urine	urine	Urine	Urine	Urine	Urine	Urine	Urine	Urine	Urine	Urine	Urine	Urine	Urine	Urine	Urine	Urine	Urine	Urine	Urine	Urine	Urine
Antibiotic consuption		no	CRO	CRO,CAZ	NO	NO	NO	CRO	CRO,VA	CAZ,VA	no	no	no	no	Aug,AMX	no	no	no	Aug	CRO	NO	NO	CRO,Metr	VA,CAZ	no	no	no	no	Amx	CRO	NO	VA,CIP	CRO	Streptomy	CIP	HART,SXT	CIP,CRO	SXT	CRO,VA	SXT,HART	Nor	CRO	Amx,CRO	No	CRO,Metr	no	CRO	no	no
penicillin’s	Amp	6	6	6	6	6	6				6	6	6			6			6	6	6			int resis	6	6	6	6	6	6	6	6	6	6	6	6	6	6	int resi	intr resis	6	int resis		6	6		6		6
family	TZP	33	6	23	27	24	27	29	24	6	24	26	23	24	28	25	26	6	23	29	21	6	23	22	27	22	28	25	28	18	29	18	18	19	22	10	26	24	23	23	23	21	31	27	25	21	15	22	6
	Pip	22	6	6	13	6	15	24	6	6	6	6	6	6	12	6	23	6	6	24	6	6	6	6	6	6	22	24	25	6	24	6	6	6	6	6	22	6	6	6	6	6	23	26	6	6	6	6	6
Cephalosporin	KZ	27	6	6	23	6	16	6	6	6	6	6	6		6	6	22	6	6	22	6	6	6	6	6	6	19	24	24	6	22	6	6	6	6	6	6	6	6	6	6	6	28	25	6	6	6	6	6
	CRX	25	6	6	27	6	20	26	6	6	22	6	6	6	6	6	25	6	6	24	6	6	6	6	6	6	27	27	27	6	24	6	6	6	6	6	6	6	6	6	6	6	26	27	6	6	6	6	6
	CTX	27	6	6	30	6	26	31	6	6	26	6	6	6	6	13	27	6	6	25	6	6	6	6	6	6	29	29	30	6	29	6	6	6	6	6	10	6	6	6	6	6	29	28	6	6	6	6	6
	CRO	28	6	6	30	6	25	32	6	6	28	6	6	6	6	9	28	6	6	28	6	6	6	6	6	6	30	27	29	6	30	6	6	6	6	6	11	6	10	6	6	6	28	29	6	10	6	6	6
	CAZ	30	6	6	31	6	26	30	6	6	29	6	6	6	6	14	30	6	6	30	6	6	6	6	6	6	25	29	30	6	30	6	6	6	6	6	13	6	11	6	6	6	29	30	6	12	6	6	6
	CEF	29	6	6	32	6	26	32	6	6	30	6	6	6	6	11	30	6	6	31	6	6	6	6	6	6	24	30	31	6	31	6	6	6	6	6		6	12	6	6	6	30	31	6	11	6	6	6
Fluoroquinolones	CIP	6	6	6	31	6	6	31	6	6	31	6	6	6	6	26	33	6	6	31	6	6	22	6	6	6	26	6	33	6	29	6	6	6	6	25	6	24	6	31	6	6	31	6	6	13	6	6	6
	NOR	6	6	6	29	6	6				30	6		6	6	25	30	6	6	30	6	6	21	6	6	6	25	6	31	6	28	6	6	6	6	24	6	23	6	30	6	6	29	6	6	14	6	6	6
carbapenem	IMP	28	26	29	29	27	29	30	29	10	26	29	25	28	28	28	29	6	24	31	27	27	27	28	24	23	28	29	30	30	30	26	24	25	26	27	24	28	31	27	28	28	30	28	30	27	24	25	28
	MER	29	27	30	28	26	27	30	27	8	27	28	26	25	25	27	28	6	23	30	26	26	26	27	24	23	27	28	30	30	30	28	25	30	31	26	24	27	29	25	26	27	28	30	28	26	25	26	25
	ERT	26	29	28	27	30	30	29	28	10	26	30	26	26	27	28	30	6	27	29	28	26	30	26	30	27	28	27	29	29	29	27	24	29	29	29	29	28	30	27	26	26	29	30	29	27	25	25	26
	DOR	31	27	30	3029	26	28	30	30	9	30	30	28	29	29	30	31	6	25	30	26	27	26	27	25	24	26	29	30	30	30	29	26	28	27	31	25	27	33	30	30	28	33	29	32	30	30	26	30
Aminoglycoside	AMK	23	18	23	23	22	17	23	24	6	22	17	18	20	22	15	21	6	20	24	23	16	21	6	20	22	20	21	23	20	20	6	13	30	19	20	26	24	18	22	20	21	23	22	20	21	22	22	20
	GN	21	6	21	21	7	6	22	22	6	21	6	6	10	20	6	20	6	16	22	21	10	10	6	21	21	21	25	25	22	22	14	6	23	23	26	27	22	6	6	10	22	27	22	6	11	9	21	22
	TOB	20	6	19	22	6	6	20	21	6	20	6	6	12	20	6	19	6	17	20	20	9	6	6	19	20	24	22	22	20	23	6	6	20	20	24	24	23	10	6	12	20	26	21	6	10	10	20	20
Phenicol	C									15
Tetracycline	TET	6	6	6	6	6	6	24		6	6	6	6	6		6		6	6	6	6	6	6	6	6	6	6	14	26	20	19	9	6	6	6	6	10	6	6	6	6	6	19	6	6	6	6	6	6
Foliate pathway inhibitors	SXT	19	6	6	6	6	6	27	6	6	6	6	6	6	26	6	24	6	6	6	6	6	6	6	6	26	6	6	24	19	29	6	6	6	6	6	19	6	6	6	6	6	30	6	6	6	6	6	6
Beta-lactamase inhibitors	ACA	20	13	22	19	20	20	20	14	6	10	19	6			10		6	6	6	6	6	6		14	6	6	19	23	20	23	10	6	15®	9	9	20	11			6		27	23	6	12	14		13
Nitrofuranation	F	24	23	24	27	23	24				23							9						15	20	14	25		26	24	24		6
ESBL			pos	pos		pos			pos			pos	pos	pos	pos				pos		pos	pos	pos	pos	pos	pos						pos	pos	pos	pos	pos	pos	pos			pos				pos	pos	pos	pos	pos
Carbapenemase										pos								pos
Note:-E-coli,En-enterobactor, kne-klebsiella pnuemoniae,C.fr-freundii,
[truncated: 191 more columns]
